# Supplementary material for: Smoking and Complications After Cancer Surgery: A Systematic Review and Meta-Analysis
Source: JAMA Netw Open. 2025 Mar 7;8(3):e250295. doi: 10.1001/jamanetworkopen.2025.0295 (PMC11889474; doi:10.1001/jamanetworkopen.2025.0295)
Supplement: Supplement 2. — eTable 3. Detailed Characteristics of Included Studies eTable 4. Quality Appraisal of Included Studies [file jamanetwopen-e250295-s002.xlsx]

## Sheet: Table Of Contents
	Sheet	Contents
	eTable 3	Detailed Characteristics of Included Studies
	eTable 4	Quality Appraisal of Included Studies

## Sheet: eTable 3
Study	Publication year	Year(s) of surgical procedures	Location	Design	Cancer	Surgery	Neoadjuvant treatment	Complication types	Analysis sample	Persons currently smoking	Persons who never smoked	Male	Female	Smoking measurement method	Threshold for Current/Past smoking	Age
Al Natour	2021	2012-2017	United States	Cohort	Lung	Lobectomy	Included	Pulmonary Cardiovascular Medical	2267	467	320	1065	1202	NR	30 days	67.1±9.6
Badiani	2022	2016-2019	United States	Cohort	Colorectal	Hemicolectomy	NR	Pulmonary Cardiovascular Medical Wound Neurological Renal Genitourinary Thromboembolic/Vascular Mortality Anastomotic leak	5652	N/A	N/A	2838	2814	NR	N/A	70±12
Barrera	2005	1999-2001	United States	Cohort	Lung	Thoracotomy	Included (16%)	Pulmonary	227	52	64	144	156	Administered questionnaire	2 months	64±12
Bayley	2022	2012-2017	United States	Cohort	Lung	Lung resection	Included (18%)	Pulmonary	1038	196	Excluded	554	484	Self-reported	1 month	67.2
Byun	2017	2005-2013	United States	Cohort	Prostate	Prostatectomy	Included	Pulmonary Cardiovascular Medical Wound Neurological Renal Genitourinary Thromboembolic/Vascular Bleeding	22802	N/A	18124	NR	NR	Self-reported	N/A	ONR (Overall Not Reported)
Chang	2000	1989-1998	United States	Cohort	Breast	Breast reconstruction	Included (≥21%)	Wound Thromboembolic/Vascular Bleeding	718	90	478	NR	NR	NR	4 weeks	ONR (Overall Not Reported)
Crippen	2019	2005-2014	United States	Cohort	Head and Neck	Microvascular free flap	Included (≥2%)	Pulmonary Cardiovascular Medical Wound Neurological Renal Genitourinary Thromboembolic/Vascular Mortality Bleeding	2193	N/A	NR	1433	760	NR	N/A	ONR (Overall Not Reported)
Delman	2021	2006-2020	United States	Cohort	Lung	Lung resection	Included (8%)	Pulmonary Cardiovascular Medical Neurological Renal Mortality	601	N/A	Excluded	281	320	NR	2 weeks	ONR (Overall Not Reported)
Fiorini	2014	1982-2007	Italy	Cohort	Laryngeal	Partial laryngectomy	Included (4%)	Other	535	N/A	NR	NR	NR	NR	N/A	ONR (Overall Not Reported)
Fukui	2019	2012-2016	Japan	Cohort	Lung	Lung resection	NR	Pulmonary Cardiovascular Mortality	666	72	256	376	290	Self-reported	1 month	ONR (Overall Not Reported)
Gajdos	2012	2002-2008	United States	Cohort	Lung, Gastrointestinal, Bladder	Various	Included (2%)	Pulmonary Cardiovascular Medical Wound Neurological Renal Genitourinary Thromboembolic/Vascular Mortality	20413	N/A	8375	19961	452	NR	N/A	66.6 (10.2)
Goodwin	2005	2002-2003	United States	Cohort	Breast	Breast reconstruction	Included (11%)	Wound Bleeding	515	54	383	0	515	NR	4 weeks	ONR (Overall Not Reported)
Goto	2023	2012-2020	Japan	Cohort	Esophageal	Esophagectomy	Included (78%)	Pulmonary Neurological Mortality Anastomotic leak	234	N/A	N/A	198	36	Self-reported	N/A	ONR (Overall Not Reported)
Groth	2009	2000-2006	United States	Cohort	Lung	Lung resection	Included (≥11%)	Pneumonia Cardiovascular Medical Neurological	120	39	0	120	0	Self-reported and Physician documentation	4 weeks	67.4±8.4
Haeuser	2021	2011-2017	United States	Cohort	Bladder	Cystectomy	Included	Pneumonia Cardiovascular Medical Wound Renal Genitourinary Thromboembolic/Vascular Mortality Bleeding	10528	N/A	N/A	8429	2099	NR	N/A	ONR (Overall Not Reported)
Hatcher	2016	2011-2012	United States	Cohort	Head and Neck	Various	Included (34%)	Pulmonary Wound Thromboembolic/Vascular Bleeding	89	N/A	N/A	66	23	Self-reported	N/A	58.8 (10.5)
Heiden	2023	2006-2016	United States	Cohort	Lung	Lung resection	Excluded	Pulmonary Cardiovascular Medical Neurological Renal Mortality	9509	N/A	Excluded	9170	339	Physician documentation	N/A	ONR (Overall Not Reported)
Inoue	2020	2015-2019	Japan	Cohort	Gastrointestinal, Colorectal	Laparoscopic abdominal	Excluded	Pulmonary Cardiovascular Wound Gastrointestinal	555	76	290	328	227	NR	4 weeks	ONR (Overall Not Reported)
Jeganathan	2022	1995-2018	Australia	Cohort	Lung	Lung resection	Included (6%)	Pulmonary	1013	N/A	111	489	524	Physician interview	N/A	66 (12)
Jung	2015	2009	South Korea	Cohort	Gastrointestinal	Gastrectomy	Excluded	Pulmonary Wound Anastomotic leak Bleeding	1335	247	813	855	480	Administered questionnaire or Interview		ONR (Overall Not Reported)
Kadomatsu	2022	2014-2017	Japan	Cohort	Lung	NR	NR	Pulmonary Cardiovascular Medical Neurological	911	88	276	593	318	Self-reported	4 weeks	ONR (Overall Not Reported)
Kamarajah	2021	1997-2016	United Kingdom	Cohort	Esophageal	Esophagectomy	Included (52%)	Pulmonary Cardiovascular Wound Mortality Anastomotic leak	1168	282	356	862	306	NR	6 weeks	65
Kim	2011	2005-2008	South Korea	Cohort	Colorectal	Lower anterior resection	Included (67%)	Anastomotic leak	215	N/A	87	145	70	Self-reported	N/A	60 (32-82)
Kirschbaum	2008	1995-2004	Germany	Cohort	Lung	Lung resection	Included	Pulmonary Cardiovascular Wound Neurological Mortality Bleeding	156	N/A	N/A	125	31	NR	N/A	63
Kozub	2019	2010-2015	Poland	Cohort	Lung	Lung resection	Included (5%)	Pulmonary Cardiovascular	286	67	12	198	88	Self-reported	2 weeks	63
Kuri	2005	1996-2001	Japan	Cohort	Head and Neck	Resection and rconstruction	Included (22%)	Wound	188	82	40	150	38	Administered questionnaire and Interview	6 weeks	ONR (Overall Not Reported)
Lugg	2017	2010-2014	United Kingdom	Cohort	Lung	Lung resection	NR	Pulmonary Medical Mortality	462	166	51	277	185	Administered questionnaire	6 weeks	68.8±8.5
Lv	2015	2008-2011	China	Cohort	Liver	Liver resection	NR	Pulmonary Neurological Anastomotic leak Bleeding Liver	425	N/A	N/A	355	70	NR	N/A	50
Mason	2009	1999-2007	United States	Cohort	Lung	Lung resection	Included (13%)	Pulmonary Mortality	7990	1992	1024	3862	4128	NR	1 month	ONR (Overall Not Reported)
Matsuoka	2019	2009-2014	Japan	Cohort	Lung	Lung resection	Excluded	Pulmonary Cardiovascular Wound Neurological Genitourinary Bleeding Gastrointestinal Other	1247	329	406	819	429	Administered questionnaire	2 months	69.6
Mediratta	2016	2001-2011	United Kingdom	Cohort	Lung	Lung resection	NR	Pulmonary Cardiovascular Mortality Bleeding	2439	852	NR	1297	1142	NR	8 weeks	ONR (Overall Not Reported)
Napolitano	2021	2012-2018	United States	Cohort	Lung	Lung resection	Included (1%)	Pulmonary Cardiovascular Medical Wound Neurological Renal Genitourinary Thromboembolic/Vascular Mortality Bleeding	5715	N/A	N/A	5493	222	NR	2 weeks	ONR (Overall Not Reported)
Prantl	2020	2011-2019	Germany	Cohort	Breast	Breast reconstruction	Included (≥66%)	Medical Wound Thromboembolic/Vascular Bleeding	3926	N/A	N/A	0	3926	NR	N/A	ONR (Overall Not Reported)
Quan	2019	2010-2018	China	Cohort	Gastrointestinal	Gastrectomy	NR	Pulmonary Wound Mortality Bleeding	2469	863	1413	1624	845	Physician interview	4 weeks	ONR (Overall Not Reported)
Rodriguez	2017	1994-2015	Spain	Cohort	Lung	Lung resection	NR	Pulmonary Mortality	378	N/A	Excluded	NR	NR	NR	N/A	ONR (Overall Not Reported)
Rozich	2019	2010-2016	United States	Cohort	Pancreatic	Pancreaticoduodenectomy	Included (16%)	Pulmonary Cardiovascular Medical Wound Genitourinary Mortality	252	N/A	111	138	114	NR	N/A	67
Sathianathen	2018	2007-2015	United States	Cohort	Bladder	Cystectomy	NR	Pulmonary Cardiovascular Wound Neurological Renal Genitourinary Thromboembolic/Vascular Bleeding	4877	N/A	N/A	4008	869	NR	N/A	69
Seok	2014	2005-2009	South Korea	Cohort	Lung	Lung resection	Included (1%)	Pulmonary	232	110	N/A	217	15	NR	1 month	ONR (Overall Not Reported)
Shigeeda	2023	2010-2021	Japan	Cohort	Lung	Lung resection	NR	Pulmonary Mortality	1260	N/A	483	767	493	DCT-102	N/A	ONR (Overall Not Reported)
Shimizu	2013	2003-2006	Japan	Cohort	Lung	Lung resection	Excluded	Pulmonary Cardiovascular	194	N/A	70	123	71	NR	N/A	68.8±10.5
Shiono	2015	2004-2013	Japan	Cohort	Lung	Lung resection	Included	Pulmonary Cardiovascular Neurological	670	N/A	254	420	250	Physician interview	N/A	ONR (Overall Not Reported)
Sorensen	2002	1994-1996	Denmark	Cohort	Breast	Mastectomy	NR	Wound	425	N/A	229	0	425	Self-reported	N/A	64
Takenaka	2020	2017-2018	Japan	Cohort	Lung	Lung resection	NR	Pulmonary Other	753	0	287	426	327	Physician interview	4 weeks	68
Tanaka	2021	2014-2016	Japan	Cohort	Lung	Various	Included (≥2%)	Pulmonary Cardiovascular Wound Neurological Mortality	80989	0	27680	49700	31289	NR	N/A	ONR (Overall Not Reported)
Tang	2021	2006-2016	United States	Cohort	Lung	Lung resection	Included (≥13%)	Pulmonary Cardiovascular Medical Wound Neurological Renal Genitourinary Thromboembolic/Vascular Mortality Bleeding Gastrointestinal Other	1548	N/A	172	816	732	Self-reported	N/A	ONR (Overall Not Reported)
Thomsen	2010	2006-2007	Denmark	RCT	Breast	Mastectomy	Excluded	Pulmonary Cardiovascular Medical Wound Genitourinary Mortality Bleeding Gastrointestinal Other	120	N/A	N/A	0	120	Self-reported and Carbon monoxide measurement	N/A	ONR (Overall Not Reported)
Tsai	2022	2000-2012	Taiwan	Cohort	Colorectal	Lower anterior resection	Included (6%)	Wound Genitourinary Mortality Anastomotic leak Gastrointestinal	1246	N/A	806	642	604	Physician interview	N/A	ONR (Overall Not Reported)
Wang	2019	2012-2016	United States	Cohort	Skin	Mohs	NR	Other	1008	N/A	495	612	396	NR	NR	ONR (Overall Not Reported)
Wang	2021	2010-2018	China	Cohort	Colorectal	Rectal resection	Included (14%)	Gastrointestinal	1486	N/A	N/A	1486	0	NR	N/A	ONR (Overall Not Reported)
Xu	2020	2014-2016	China	Cohort	Lung	Lung resection	Excluded	Mortality	637	267	N/A	637	Excluded	NR	6 weeks	59.5±9.6
Yamamichi	2021	2011-2020	Japan	Cohort	Lung	Lung resection	Excluded	Pulmonary	1751	117	815	879	872	Self-reported	2 months	ONR (Overall Not Reported)
Yoshida	2016	2005-2015	Japan	Cohort	Esophageal	Esophagectomy	Included (35%)	Pulmonary Cardiovascular Wound Mortality Anastomotic leak	246	43	61	208	38	Self-reported	30 days	65.8±8.8
Yoshida	2018	2011-2017	Japan	Cohort	Esophageal	Esophagectomy	Included (25%)	Pulmonary Cardiovascular Wound Mortality Anastomotic leak	198	42	156	180	18	Self-reported	30 days	ONR (Overall Not Reported)
Yoshida	2022	2011-2021	Japan	Cohort	Esophageal	Esophagectomy	Included (45%)	Pulmonary Cardiovascular Anastomotic leak	471	N/A	Excluded	419	52	Self-reported	N/A	ONR (Overall Not Reported)
Note: NR: Not Reported; N/A: Not Applicable; ONR: Overall Not Reported, where sample age is reported for subgroups only.

## Sheet: eTable 4
	Selection				Comparability	Outcome			Total (9*)
Study	Representativeness Quality Score (*)	Selection of the Non-Exposed Cohort from Same Source as Exposed Cohort (*)	Ascertainment of Exposure (*)	Outcome of Interest Was Not Present at Start of Study (*)	Comparability of Cohorts (**)	Assessment of Outcome (*)	Follow-Up Long Enough for Outcome to Occur (30 days) (*)	Adequacy of Follow-Up (*)
AlNatour 2021	*	*	*	*	**	*	*	*	********* (9)
Badiani 2022	*	*	*	*	**	*	*	0	******** (8)
Barrera 2005	*	*	0	*	0	*	*	*	******(6)
Bayley 2022	*	*	*	*	**	*	0	*	******** (8)
Byun 2017	*	*	0	*	0	*	*	*	******(6)
Chang 2000	*	*	*	*	**	*	0	*	******** (8)
Crippen 2019	*	*	*	*	**	*	*	*	********* (9)
Delman 2021	*	*	*	*	**	*	*	*	********* (9)
Fiorini 2014	*	*	*	*	0	*	*	*	*******(7)
Fukui 2019	*	*	*	*	**	*	*	*	********* (9)
Gajdos 2012	*	*	*	*	*	*	*	*	******** (8)
Goodwin 2005	*	*	*	*	**	*	0	*	******** (8)
Goto 2023	*	*	*	*	**	0	*	*	******** (8)
Groth 2009	*	*	*	*	**	*	*	*	********* (9)
Haeuser 2021	*	*	*	*	**	*	*	*	********* (9)
Hatcher 2016	0	*	0	*	**	*	*	0	******(6)
Heiden 2023	*	*	*	*	**	*	*	*	********* (9)
Inoue 2020	*	*	*	*	**	*	0	*	******** (8)
Jeganathan 2022	*	*	*	*	**	*	*	*	******** (8)
Jung 2015	*	*	0	*	**	*	*	*	******* (7)
Kadomatsu 2022	*	*	*	*	**	*	*	*	********* (9)
Kamarajah 2021	*	*	*	*	0	*	*	*	*******(7)
Kim 2011	0	*	0	*	**	0	0	0	******(6)
Kirschbaum 2008	*	*	*	*	*	*	*	*	******** (8)
Kozub 2019	0	*	0	*	0	0	*	*	**** (4)
Kuri 2005	*	*	*	*	**	*	0	0	*******(7)
Lugg 2017	*	*	*	*	**	0	*	*	******** (8)
Lv 2015	*	*	*	*	**	0	0	*	*******(7)
Mason 2009	*	*	*	*	**	*	0	*	******** (8)
Matsuoka 2019	*	*	0	*	**	*	*	*	******** (8)
Mediratta 2016	*	*	*	*	**	*	*	*	*********(9)
Napolitano 2021	*	*	*	*	**	*	*	*	********* (9)
Prantl 2020	0	*	*	*	**	*	*	*	******** (8)
Quan 2019	*	*	*	*	**	0	*	*	******** (8)
Rodriguez 2017	0	*	*	*	**	*	0	0	******(6)
Rozich 2019	*	*	*	*	**	*	*	*	********* (9)
Sathianathen 2018	*	*	*	*	*	*	*	*	********* (9)
Seok 2014	*	*	*	*	**	*	0	*	******** (8)
Shigeeda 2023	*	*	*	*	**	*	*	*	******** (8)
Shimizu 2008	*	*	0	*	**	0	0	*	******(6)
Shiono 2015	*	*	*	*	**	*	*	*	********* (9)
Sorensen 2002	*	*	0	*	**	*	0	*	*******(7)
Takenaka 2020	0	*	*	*	**	*	*	*	******** (8)
Tanaka 2021	*	*	*	*	**	*	*	*	********* (9)
Tang 2021	*	*	*	*	**	0	*	*	******** (8)
Tsai 2022	*	*	*	*	**	0	0	*	*******(7)
Wang 2019	0	*	*	*	**	0	*	*	*******(7)
Wang 2021	*	*	*	*	**	*	*	*	********* (9)
Xu 2020	*	*	*	*	0	*	*	*	******** (8)
Yamamichi 2021	*	*	*	*	**	0	*	*	******** (8)
Yoshida 2016	0	*	*	*	0	*	0	0	**** (4)
Yoshida 2018	*	*	*	*	**	0	0	*	****** (6)
Yoshida 2022	*	*	*	*	0	0	*	*	*******(7)
Study	RoB from randomization process	RoB from effect of assignment to intervention	RoB from missing outcome data	RoB from measurement of the outcome	RoB from selection of the reported result	Overall
Thomsen 2010	Low	Some concerns	Low	Low	Low	Some concerns
